# Supplementary material for: Protein Kinase C promotes peroxisome biogenesis and peroxisome–endoplasmic reticulum interaction
Source: J Cell Biol. 2025 Jul 21;224(9):e202505040. doi: 10.1083/jcb.202505040 (PMC12278821; doi:10.1083/jcb.202505040)
Supplement: Table S1 — contains the details on the small molecules used for the screening and the peroxisome density for each treatment with highlighted significant differences. [file jcb_202505040_tables1.xlsx]

## Sheet: Kinase Inhibitor Library
#	Kinase inhibitor library	Plate #
A2	TG003	Plate 1
A3	PKC412	Plate 1
A4	Doramapimod	Plate 1
A5	Paclitaxel	Plate 1
A6	Erlotinib	Plate 1
A7	NVP-BEZ235	Plate 1
A8	Phtalazinone pyrazole	Plate 1
A9	AG-879	Plate 1
A10	1-NA-PP1	Plate 1
A11	Torin1	Plate 1
B2	BIBF 1120	Plate 1
B3	SMI-4a	Plate 1
B4	CAY10657	Plate 1
B5	AS-703026	Plate 1
B6	Chelerythrine	Plate 1
B7	Tunicamycin	Plate 1
B8	AZD 7762	Plate 1
B9	GSK1059615	Plate 1
B10	Ruxolitinib	Plate 1
B11	Necrostatin-1	Plate 1
C2	SB-505124	Plate 1
C3	INK128	Plate 1
C4	Canertinib	Plate 1
C5	SB-431542	Plate 1
C6	PD 173074	Plate 1
C7	Valproic acid	Plate 1
C8	PD 0325901	Plate 1
C9	SB 203580	Plate 1
C10	VX-702	Plate 1
C11	Emodin	Plate 1
D2	CHIR99021	Plate 1
D3	BIO	Plate 1
D4	Imatinib	Plate 1
D5	Sunitinib	Plate 1
D6	Gefitinib	Plate 1
D7	PP2	Plate 1
D8	3-Methyladenine	Plate 1
D9	Bisindolylmaleimide 1	Plate 1
D10	Bisindolylmaleimide 4	Plate 1
D11	Bisindolylmaleimide 5	Plate 1
E2	NSC663284	Plate 1
E3	D4476	Plate 1
E4	NU7062	Plate 1
E5	Go6983	Plate 1
E6	H-9	Plate 1
E7	Indirubim-3-monoxime	Plate 1
E8	NU6102	Plate 1
E9	KN-62	Plate 1
E10	KN-93	Plate 1
E11	CGP57380	Plate 1
F2	Iso-Olomoucine	Plate 1
F3	(S)-Glycyl-H-1152	Plate 1
F4	Bisindolylmaleimide 8	Plate 1
F5	Bisindolylmaleimide 9	Plate 1
F6	ST638	Plate 1
F7	SU6656	Plate 1
F8	LY364947	Plate 1
F9	SB203580	Plate 1
F10	CAY10621	Plate 1
F11	YM-201636	Plate 1
G2	ZM 447439	Plate 1
G3	AS-041164	Plate 1
G4	NVP-AEW541	Plate 1
G5	PP242	Plate 1
G6	ABT-869	Plate 1
G7	CAY10622	Plate 1
G8	17beta-hydroxy Wortmannin	Plate 1
G9	CAY10626	Plate 1
G10	SU 6668	Plate 1
G11	PHA-767491	Plate 1
H2	N,N-dimethylsphingosine	Plate 1
H3	LY294002	Plate 1
H4	U-0126	Plate 1
H5	Staurosporine	Plate 1
H6	KN-92	Plate 1
H7	AS-605240	Plate 1
H8	PD 166326	Plate 1
H9	O-1918	Plate 1
H10	Y-27632	Plate 1
H11	Leelamine	Plate 1
A2	PD 98059	Plate 2
A3	PD 169316	Plate 2
A4	TGX-221	Plate 2
A5	(S)-H-1152	Plate 2
A6	AS-605240	Plate 2
A7	D-eythro-Sphingosine C-18	Plate 2
A8	JNJ-10198409	Plate 2
A9	Leelamine	Plate 2
A10	Arachidonic acid leelamide	Plate 2
A11	Lauric acid leelamide	Plate 2
B2	AS-252424	Plate 2
B3	CAY10505	Plate 2
B4	PI-103	Plate 2
B5	PIK75	Plate 2
B6	Sphingosine Kinase inhibitor 2	Plate 2
B7	Piceatannol	Plate 2
B8	SC-1	Plate 2
B9	(R)-Roscovitine	Plate 2
B10	BAY 43-9006	Plate 2
B11	CAY10561	Plate 2
C2	AS-604850	Plate 2
C3	PI3 Kinase alpha Inhibitor 2	Plate 2
C4	CAY10567	Plate 2
C5	ML-9	Plate 2
C6	Triciribine	Plate 2
C7	Erbstatin Analog	Plate 2
C8	Kenpaullone	Plate 2
C9	Olomoucine	Plate 2
C10	AG-494	Plate 2
C11	AG-825	Plate 2
D2	AG-1478	Plate 2
D3	SB-216763	Plate 2
D4	SB-415286	Plate 2
D5	AG-17	Plate 2
D6	H-8	Plate 2
D7	LFM-A13	Plate 2
D8	SC-514	Plate 2
D9	Apigenin	Plate 2
D10	AG-18	Plate 2
D11	DRB	Plate 2
E2	RG-13022	Plate 2
E3	RG-14620	Plate 2
E4	AG-490	Plate 2
E5	AG-82	Plate 2
E6	AG-99	Plate 2
E7	AG-213	Plate 2
E8	AG-183	Plate 2
E9	Lavendustin C	Plate 2
E10	ZM 336372	Plate 2
E11	5-Iodotubercidin	Plate 2
F2	SB 202190	Plate 2
F3	CAY10571	Plate 2
F4	Nilotinib	Plate 2
F5	SP 600125	Plate 2
F6	L-threo-Sphingosine C-18	Plate 2
F7	H-89	Plate 2
F8	HA-1077	Plate 2
F9	AG-370	Plate 2
F10	Wortmannin	Plate 2
F11	AG-1296	Plate 2
G2	Janex1	Plate 2
G3	CAY10574	Plate 2
G4	CAY10575	Plate 2
G5	CAY10576	Plate 2
G6	NH125	Plate 2
G7	TWS119	Plate 2
G8	NSC 210902	Plate 2
G9	CAY10577	Plate 2
G10	CAY10578	Plate 2
G11	PD 184161	Plate 2
H2	CCT018159	Plate 2
H3	Myricetin	Plate 2

## Sheet: Peroxisome density screen
Kinase Inhibitor	Peroxisomes per micron2 in HEK293T cells	Significant difference (comparing to control)
Necrostatin-1	0.345889
OE PEX3	0.346922
Arachidonic acid leelamide	0.35
PD 184161	0.352529
D-eythro-Sphingosine C-18	0.354716
PI-103	0.356098
Go6983	0.361485
Lauric acid leelamide	0.366262
VX-702	0.366664
Bisindolylmaleimide 9	0.368468
LY364947	0.371901
Bisindolylmaleimide 8	0.374394
NVP-AEW541	0.375482
SB-505124	0.375604
Chelerythrine	0.376094
AG-494	0.377527
L-threo-Sphingosine C-18	0.378345
CAY10561	0.380082
PIK75	0.380151
ST638	0.381951
Bisindolylmaleimide 1	0.38244
CAY10567	0.383261
Sphingosine Kinase inhibitor 2	0.385531
Valproic acid	0.386519
PKC412	0.386657
AS-604850	0.388572
PD 98059	0.388661
AS-041164	0.389038
PD 166326	0.389514
Leelamine	0.390769
Tunicamycin	0.391487
PI3 Kinase alpha Inhibitor 2	0.39287
TG003	0.394065
SB-431542	0.39434
PD 169316	0.39717
SB 203580	0.398296
Y-27632	0.398451
5-Iodotubercidin	0.398757
AS-703026	0.398808
Torin1	0.399419
(S)-H-1152	0.401133
KN-92	0.402165
Triciribine	0.403181
AG-825	0.40424
INK128	0.404473
PP242	0.404668
AS-605240	0.404992
AS-605240	0.406087
Leelamine	0.40694
AG-1478	0.408709
SB203580	0.409126
SMI-4a	0.412367
(R)-Roscovitine	0.412885
Olomoucine	0.41304
Bisindolylmaleimide 5	0.414263
Bisindolylmaleimide 4	0.414521
Kenpaullone	0.417028
3-Methyladenine	0.417076
O-1918	0.417653
Emodin	0.417803
LY294002	0.418071
N,N-dimethylsphingosine	0.418913
PD 0325901	0.419812
ML-9	0.419977
BIO	0.420128
Canertinib	0.420561
H-9	0.420648
Erlotinib	0.420993
CAY10505	0.422982
CAY10622	0.423033
NVP-BEZ235	0.423954
BIBF 1120	0.424058
CAY10626	0.425248
AZD 7762	0.425947
SP 600125	0.426757
Paclitaxel	0.42709
U-0126	0.429182
GSK1059615	0.429388
JNJ-10198409	0.429752
1-NA-PP1	0.430298
ABT-869	0.430421
Phtalazinone pyrazole	0.430471
Iso-Olomoucine	0.431042
Ruxolitinib	0.431364
Erbstatin Analog	0.433163
Staurosporine	0.43427
Myricetin	0.43531
YM-201636	0.435376
17beta-hydroxy Wortmannin	0.436237
PD 173074	0.436275
HA-1077	0.436906
Piceatannol	0.437034
AG-879	0.437427
NH125	0.438797
CAY10574	0.439872
SU6656	0.440381
SU 6668	0.442242
TGX-221	0.443698
CCT018159	0.446115
Gefitinib	0.446143
KN-93	0.44654
Wortmannin	0.446781
AG-183	0.448069
Control	0.448548
Control	0.448984
PP2	0.449673
BAY 43-9006	0.450231
CAY10621	0.450325
CAY10578	0.450737
(S)-Glycyl-H-1152	0.452651
LFM-A13	0.454337
PHA-767491	0.455087
AG-490	0.456282
AS-252424	0.456501
Nilotinib	0.4567
DRB	0.457005
RG-13022	0.459833
CAY10576	0.464623
KN-62	0.46655
Sunitinib	0.467038
Apigenin	0.468768
NSC663284	0.46918
AG-82	0.472104
CAY10571	0.473127
NU6102	0.476081
Doramapimod	0.48063
SB-216763	0.48067
CGP57380	0.481297
Lavendustin C	0.481768
RG-14620	0.483139
H-8	0.483814
ZM 447439	0.484388
Janex1	0.484575
ZM 336372	0.485001
D4476	0.488457
H-89	0.489629
SB-415286	0.489905
SC-1	0.496995
CAY10575	0.4981
AG-18	0.499706
AG-370	0.508762
SB 202190	0.510296
TWS119	0.511656
AG-17	0.512219
CAY10577	0.51269
SC-514	0.515126
AG-213	0.518988
AG-99	0.521304
CAY10657	0.524872
AG-1296	0.525222
CHIR99021	0.539716
Imatinib	0.546391
OE PEX19	0.563943
Indirubim-3-monoxime	0.565119
NSC 210902	0.57157
NU7062	0.583237
