# Supplementary material for: Protein Kinase C promotes peroxisome biogenesis and peroxisome–endoplasmic reticulum interaction
Source: J Cell Biol. 2025 Jul 21;224(9):e202505040. doi: 10.1083/jcb.202505040 (PMC12278821; doi:10.1083/jcb.202505040)
Supplement: Table S2 — contains the information on statistical tests used in this manuscript, including repeats, sample size, normality tests, and parameter values. [file jcb_202505040_tables2.xlsx]

## Sheet: Statistical analysis
Figure	p-value in Normality tests	p-value in Brown-Forsythe test/F test (equality of variances)	test	Biological repeats	Groups analysed	n per group	p-value	t, df	Mann-Whitney U	Pearson r	Spearman r
Figure S1F and G: PMP70-GFP screen in HEK293T	Shapiro-Wilk Test: there are significant values		Kruskal-Wallis test	3	155 groups, including control, PEX3 OE, PEX19 OE	n=100	Control vs. Necrostatin-1 <0.0001, Control vs. OE PEX3 <0.0001, Control vs. Arachidonic acid leelamide <0.0001, Control vs. D-eythro-Sphingosine C-18 0.0002, Control vs. PI-103 0.0005, Control vs. Go6983 0.0007, Control vs. PD 184161 0.0012, Control vs. Lauric acid leelamide 0.0018, Control vs. VX-702 0.0013, Control vs. Bisindolylmaleimide 9 0.0029, Control vs. LY364947 0.0276, Control vs. NVP-A…
Figure 1E: AFF11 screen confirmation	Shapiro-Wilk Test: 0.1063, 0.1188, 0.0384, 0.2145, 0.0156, 0.3763, 0.0195, 0.1500, 0.0073, 0.1691, <0.0001, 0.0213, <0.0001, 0.3090, 0.0339, 0.0202, 0.0717, <0.0001, 0.0488, 0.3293, <0.0001, 0.0664, <0.0001, 0.0612, <0.0001		Kruskal-Wallis test	3	25 groups including control: condirmation of the positive hits from the HEK293T PMP70-GFP screen	n=100	Control compared to: Chelerythrine <0.0001 PD 184161 <0.0001 SB-505124 <0.0001 LY364947 <0.0001 Go6983 <0.0001 D-erythro-sphingosine C18 <0.0001 Bisindolylmaleimide VIII <0.0001 Bisindolylmaleimide I 0.0002 Lauric acid leelamide 0.0002 Arachidonic acid leelamide 0.0002 NVP-AEW541 0.0008 CAY10561 0.0025 Bisindolylmaleimide IX 0.0156 Necrostatin-1 0.3018 AG-494 0.3558 Indirubim-3-monoxime >0.9999 P…
Figure 1C: Screen controls	Shapiro-Wilk Test: 0.0063, 0.0066, 0.0107		Kruskal-Wallis test	3	3: Control, OE PEX3, OE PEX19	n=100	Control vs. OE PEX3 <0.0001, Control vs. OE PEX19 0.0002
Figure 2B: overexpression (OE) of PKC isoforms	Shapiro-Wilk Test: 0.2783, 0.4739, 0.1881, 0.0098		Kruskal-Wallis test	3	mCH, PKCα-mCH, PKCδ-mCH, PKCζ-mCH	n=100	mCH compared to PKCα-mCH p=0.4175, PKCδ-mCH - p<0.0001, PKCζ-mCH - p>0.9999
Figure 2C: AFF11 PMA experiment	Shapiro-Wilk Test: 0.0030, 0.1522		Mann-Whitney	3	AFF11 with and without PMA treatment	n=103	<0.0001		1923
Figure 3E: PMA experiment	Shapiro-Wilk Test: 0.7798, 0.0276		Mann-Whitney	3	2: Control and PMA treated	n=100	<0.0001		3303
Figure S4C: qPCR	Shapiro-Wilk Test: some are significant		Kruskal-Wallis test	3	14	n=4-6	only BAAT is significantly different with a p=0.0489
Figure S4F: NBR1 silencing	Shapiro-Wilk Test: 0.5260, 0.4362	ns	Unpaired t test	3	Control and NBR1 silencing	3	0.0033	t=6.271, df=4
Figure S4F: NBR1 quantification	Shapiro-Wilk Test: <0.0001, 0.2776		Mann-Whitney	3	Control and NBR1 silencing	n=150	0.6636		11070
Figure 3G: PEX11b KO in control and Go6983 conditions	Shapiro-Wilk Test: 0.8571, 0.6620, 0.0656, 0.0003		Kruskal-Wallis test	3	4: WT and PEX11b KO, with and without Go6983	n=100	WT vs. WT Go6983 0.0002, WT vs. PEX11b KO <0.0001, PEX11b KO vs. PEX11b KO Go6983 0.9752
Figure S6A: SH-SY5Y neuronal differentiation	Shapiro-Wilk Test: 0.7743, 0.9977	ns	Unpaired t test	3	2: Contorl and Day18 differentiated neurons	n=3	<0.0001	t=60.42, df=4
Figure 5C: SH-SY5Y neuronal differentiation in Go6983	Shapiro-Wilk Test: 0.7542, 0.3115, 0.7258	ns	One-way Anova	3	3: Contorl and Day18 differentiated neurons with and without Go6983	n=3	day0 vs. day18 control <0.0001, day18 control vs day 18 Go6983 0.8148, day0 vs. day18 Go6983 <0.0001
Figure S6B: SH-SY5Y neuronal differentiation in Go6983	Shapiro-Wilk Test: 0.0805, 0.0367, 0.0196, 0.3408, 0.5577 , 0.6947, 0.1080, 0.2475, 0.2531, 0.4539		Kruskal-Wallis test	3	10: 5 markers in control and Go6983 conditions	n=4-5	PAX6 group in Control vs. o6983 conditions p=0.0465
Figure 5B: PKC activity SH-SY5Y differentiation	Shapiro-Wilk Test: 0.0370, 0.0177		Mann-Whitney	10	2: SH-SY5Y day0 and day18 of differentiation	n=10	<0.0001		0
Figure 5D: PKC activity SH-SY5Y differentiated with Go6983	Shapiro-Wilk Test: 0.0046, 0.0360		Mann-Whitney	10	2: day18, and day18 with Go6983	n=10	0.0288		21
Figure 5H: PKC activity Neurons from iPSC	Shapiro-Wilk Test: 0.0509, 0.0474		Mann-Whitney	8	2: NPC and Neurons	n=8	0.0002		0
Figure 5I: PKC activity Neurons from iPSC with Go6983	Shapiro-Wilk Test: 0.0059, 0.0309		Mann-Whitney	8	2: Neurons, and Neurons with Go6983	n=8	0.0098		8
Figure 5E: Peroxisome number SH-SY5Y	Shapiro-Wilk Test: 0.4710, 0.0126, 0.0144		Kruskal-Wallis test	3	3: SH-SY5Y day0, day18, and day18 of differentiation with Go6983	n=102	Day0 vs. day18 <0.0001, day0 vs. day18 Go6983 <0.0001, day18 vs. day18 Go6983 0.0043
Figure 5J: Peroxisome number Neurons from iPSC	Shapiro-Wilk Test: 0.0970, 0.8505, 0.5825	ns	One-way Anova	3	3: NPC day0, day12, and day12 of differentiation with Go6983	n=90	<0.0001
Figure 4H: PKC inhibits GSK3activity	Shapiro-Wilk Test: 0.6678, 0.6510, 0.4691	ns	One-way Anova	3	3: control, PMA, and Go6983	n=4	Control vs. Go 0.0002, Control vs. PMA 0.0027
Figure 4B: VAPA/B KO peroxisome number	Shapiro-Wilk Test: 0.8693, 0.3048, 0.1424, 0.1753	ns	One-way Anova	3	4: WT and KO in control and Go6983 conditions	n=100	<0.0001, <0.0001, 0.9916, <0.0001
Figure S4B: PPARalpha levels	Shapiro-Wilk Test: 0.7903, 0.2568, 0.7362, 0.9241	ns	One-way Anova	3	4: Control, Go6983, PMA, OE	n=3	Control vs. Go6983 0.6649, Control vs. PMA 0.0444, Control vs. PPAR OE 0.0004
Figure S4D: PPARalpha reporter in HEK293T	Shapiro-Wilk Test: 0.0217, 0.0085, <0.0001		Kruskal-Wallis test	3	3: Control, PMA, and Go6983	n=50	ns
Figure S4E: PPARalpha reporter in CHO cells	Shapiro-Wilk Test: 0.0111, 0.4916		Mann-Whitney	3	2: Control, Go6983	n=50	ns
Figure S1E: Peroxisome number PMP70-GFP WT	Shapiro-Wilk Test: 0.0497, 0.5680		Mann-Whitney	3	2: WT and PMP70-GFP	n=100	ns		4416
Figure 4I: PMA GSK3bS9	Shapiro-Wilk Test: 0.6228, 0.4196, 0.6350, 0.7018	<0.0001	Welch Anova	3	4: Control and GSK3bS9 OE in control and PMA conditions	n=100	<0.0001, 0.2842, 0.8775
Figure 2D: 3H FAO HEK293T PEX19KO	Shapiro-Wilk Test: 0.4212, 0.1240, 0.0946, 0.2895	ns	One-way Anova	3	4: WT and KO in control and Go6983 conditions	n=7-11	<0.0001, <0.0001, 0.9850
Figure 4D no contact ratio	Shapiro-Wilk Test: 0.4198, 0.1357		Unpaired t test with Welch's correction	3	2: Control and Go6983	n=6 pooled from a 1000 peroxisomes in at least 30 cells per conditions	0.0069	t=4.131, df=5.698
Figure 4F distance travelled	Shapiro-Wilk Test: all <0.001		Mann-Whitney	3	2: Control and Go6983	n=1000	<0.001
Figure 4A: HeLa GFP-VAPB OE in VAPKO	Shapiro-Wilk Test: 0.1749, 0.0596, 0.0100		Kruskal-Wallis test	3	3: WT, VAPKO, and complemented KO	n=100	<0.001, 0.0003
Figure 4C: co-IP VAP-ACBD5	Shapiro-Wilk Test: 0.9770, 0.6166, 0.8909		One-way Anova	3	3: GFP, Control, and Go6983	n=3	<0.001, 0.0007
Figure S4A: PKCD overexpression in PEX11b KO	Shapiro-Wilk Test: 0.0339, 0.0002		Mann-Whitney	3	2: control and overexpression	n=100	0.3743
Figure S4G: siNBR1/NIX	Shapiro-Wilk Test: 0.0015, 0.0014, <0.0001, 0.0011		One-way Anova	3	4: control and silencing (si) in control and PMA conditions	n=100	<0.0001
Figure S1I: PKCD KO peroxisome number	Shapiro-Wilk Test: 0.0015, 0.7875		Mann-Whitney	3	2: WT and PKCD KO	n=100	0.5545
Figure 4G: co-IP PKCD OE	Shapiro-Wilk Test: 0.2117, 0.4175		Unpaired t test	4	2: OE of mCherry, VAPB-GFP and ACBD5myc and PKCD-mCherry, VAPB-GFP and ACBD5myc	n=3	0.0096	t=3.739, df=6
Figure S6C: rtPCR neuronal PKC isoforms	Shapiro-Wilk Test: ns		One-way Anova	3	16: PKC isoforms in 0 and 18 days	n=3-5	0.0166, 0.0064, <0.0001, other ns
Figure 3J: MFF KO peroxisome length	Shapiro-Wilk Test: <0.0001		Mann-Whitney	3	2	n=100	<0.0001
